# Supplementary material for: The heat shock protein family gene Hspa1l in male mice is dispensable for fertility
Source: PeerJ. 2020 Mar 23;8:e8702. doi: 10.7717/peerj.8702 (PMC7098389; doi:10.7717/peerj.8702)
Supplement: Data S3 [file peerj-08-8702-s006.xlsx]

## Sheet: Sheet1
	Hspa1l+/+♂x Hspa1l+/+♀	Hspa1l-/-♂x Hspa1l+/+♀	Hspa1l+/+♂x Hspa1l-/-♀
	7	7	6
	6	7	6
	6	7	7
	7	8	8
	7	7	7
average	6.6	7.2	6.8
sd	0.489898	0.4	0.748331
	0.0943498	0.373375	0.666581
