# Supplementary material for: The heat shock protein family gene Hspa1l in male mice is dispensable for fertility
Source: PeerJ. 2020 Mar 23;8:e8702. doi: 10.7717/peerj.8702 (PMC7098389; doi:10.7717/peerj.8702)
Supplement: Data S6 [file peerj-08-8702-s009.xlsx]

## Sheet: Sheet1
	Spermatzoa concentration	Motile	Progressive
Hspa1l+/+-1	65.75	73	35.8
Hspa1l+/+-2	54.32	74	42.1
Hspa1l+/+-3	57.12	81.2	49.2
Hspa1l+/+-4	63.41	75.5	44.9
Hspa1l+/+-5	46.28	70.8	35.8
Hspa1l-/--1	63.3	74.2	35
Hspa1l-/--2	67.84	75.1	46.4
Hspa1l-/--3	41.59	80	39
Hspa1l-/--4	62.17	75.3	44
Hspa1l-/--5	64.93	67.1	31.4
ttest	0.668534	0.841648	0.5458
