# Supplementary material for: The heat shock protein family gene Hspa1l in male mice is dispensable for fertility
Source: PeerJ. 2020 Mar 23;8:e8702. doi: 10.7717/peerj.8702 (PMC7098389; doi:10.7717/peerj.8702)
Supplement: Data S7 [file peerj-08-8702-s010.xlsx]

## Sheet: Sheet1
	Total	Nomal	%	Head Abnomal	%	Tail Abnomal	%			ttest
Hspa1l+/+-1	240	200	83.3333	12	5	28	11.6667		100	0.445102
Hspa1l+/+-2	240	202	84.1667	18	7.5	20	8.33333		100
Hspa1l+/+-3	201	170	84.5771	12	5.97015	19	9.45274		100
Hspa1l+/+-4	256	222	86.7188	16	6.25	18	7.03125
Hspa1l+/+-5	246	195	79.2683	18	7.31707	33	13.4146
Hspa1l-/--1	291	239	82.1306	36	12.3711	16	5.49828		100
Hspa1l-/--2	215	161	74.8837	33	15.3488	21	9.76744		100
Hspa1l-/--3	320	259	80.9375	32	10	29	9.0625		100
Hspa1l-/--4	262	219	83.5878	24	9.16031	19	7.25191
Hspa1l-/--5	225	196	87.1111	15	6.66667	14	6.22222
