# Supplementary material for: The heat shock protein family gene Hspa1l in male mice is dispensable for fertility
Source: PeerJ. 2020 Mar 23;8:e8702. doi: 10.7717/peerj.8702 (PMC7098389; doi:10.7717/peerj.8702)
Supplement: Data S9 [file peerj-08-8702-s012.xlsx]

## Sheet: Sheet1
				HSPA1L/GAPDH	Average	Normalizing				HSPA1L/GAPDH	Average	Normalizing	TTEST		HSPA1L/GAPDH	Normalizing	ttest
	GAPDH	AREA	density				GAPDH	AREA	density					Hspa1l+/+-1	1.61897	1.0064	0.924715
	Hspa1l+/+-1	2756	137298	1.61897	1.60868	1.0064	Hspa1l+/+-4	1326	51277	1.63346	1.43705	1.13668		Hspa1l+/+-2	1.53966	0.957096
	Hspa1l+/+-2	2756	148803	1.53966		0.957096	Hspa1l+/+-5	1326	77397	1.24064		0.863325		Hspa1l+/+-3	1.6674	1.0365
	Hspa1l+/+-3	2756	143091	1.6674		1.0365	Heat-Hspa1l+/+-4	1326	54104	1.82733		1.27158		Hspa1l+/+-4	1.63346	1.13668
	Heat-Hspa1l+/+-1	2756	130890	1.54408		0.959841	Heat-Hspa1l+/+-5	1326	75198	1.58141		1.10046		Hspa1l+/+-5	1.24064	0.863325
	Heat-Hspa1l+/+-2	2756	135985	1.56834		0.974926	Hspa1l-/--4	1326	81294					Heat-Hspa1l+/+-1	1.54408	0.959841
	Heat-Hspa1l+/+-3	2756	150134	1.19222		0.741119	Hspa1l-/--5	1326	95558					Heat-Hspa1l+/+-2	1.56834	0.974926
	Hspa1l-/--1	2756	143104				Heat-Hspa1l-/--4	1326	77709					Heat-Hspa1l+/+-3	1.19222	0.741119
	Hspa1l-/--2	2756	148132				Heat-Hspa1l-/--5	1326	56803					Heat-Hspa1l+/+-4	1.82733	1.27158
	Hspa1l-/--3	2756	146859											Heat-Hspa1l+/+-5	1.58141	1.10046
	Heat-Hspa1l-/--1	2756	135440				HSPA1L	AREA	density
	Heat-Hspa1l-/--2	2756	146839				Hspa1l+/+-4	1326	83759
	Heat-Hspa1l-/--3	2756	141634				Hspa1l+/+-5	1326	96022
							Heat-Hspa1l+/+-4	1326	98866
	HSPA1L	AREA	density				Heat-Hspa1l+/+-5	1326	118919
	Hspa1l+/+-1	2756	222282
	Hspa1l+/+-2	2756	229106
	Hspa1l+/+-3	2756	238590
	Heat-Hspa1l+/+-1	2756	202104
	Heat-Hspa1l+/+-2	2756	213271
	Heat-Hspa1l+/+-3	2756	178993
