# Supplementary material for: The heat shock protein family gene Hspa1l in male mice is dispensable for fertility
Source: PeerJ. 2020 Mar 23;8:e8702. doi: 10.7717/peerj.8702 (PMC7098389; doi:10.7717/peerj.8702)
Supplement: Data S10 [file peerj-08-8702-s013.xlsx]

## Sheet: Sheet1
	Spermatzoa concentration	Motile	Progressive		ttest	ttest	ttest
Hspa1l+/+-1	43.95	76.9	44		0.577581	0.260607	0.342826
Hspa1l+/+-2	49.08	73.4	47.7		0.0843338	0.996109	0.647094
Hspa1l+/+-3	57.82	75.2	41.6
Hspa1l+/+-4	74.14	67.9	30.2
Hspa1l+/+-5	60.27	74.7	40.6
Hspa1l-/--1	59.22	77.2	46.1
Hspa1l-/--2	64.58	69.9	36.8
Hspa1l-/--3	52.92	72.7	38.5
Hspa1l-/--4	55.25	67.1	30.4
Hspa1l-/--5	71.11	65.6	32
Heat-Hspa1l+/+-1	44.14	83.8	54.6		0.201294	0.491914	0.275306
Heat-Hspa1l+/+-2	44.76	71.9	34		0.241083	0.885234	0.537438
Heat-Hspa1l+/+-3	33.46	78.4	30.3
Heat-Hspa1l+/+-4	57.51	72.2	38.6
Heat-Hspa1l+/+-5	41.65	61.9	34.3
Heat-Hspa1l-/--1	33.01	65.3	44.9
Heat-Hspa1l-/--2	54.21	74.6	42.8
Heat-Hspa1l-/--3	54.32	68	30
Heat-Hspa1l-/--4	60.38	77.6	41.1
Heat-Hspa1l-/--5	59.57	79.3	50.5
