# Supplementary material for: The heat shock protein family gene Hspa1l in male mice is dispensable for fertility
Source: PeerJ. 2020 Mar 23;8:e8702. doi: 10.7717/peerj.8702 (PMC7098389; doi:10.7717/peerj.8702)
Supplement: Data S11 [file peerj-08-8702-s014.xlsx]

## Sheet: Sheet1
8w	Total tubule	Apoptosis cells count	Apoptosis tubules	Apoptosis cells/Total tubule	everage	sd	TTEST	FTEST	Apoptosis tubules/Total tubule	everage	sd	TTEST
Hspa1l+/+-1	158	28	12	0.177215					0.0759494
Hspa1l+/+-2	219	39	22	0.178082	0.203172	0.0359797	0.0143239		0.100457	0.0991414	0.0153615	0.00234803
Hspa1l+/+-3	184	42	18	0.228261			0.354377		0.0978261			0.184768
Hspa1l+/+-4	204	26	12	0.127451					0.0588235
Hspa1l+/+-5	147	20	13	0.136054					0.0884354
Hspa1l-/--1	267	60	41	0.224719	0.17448	0.0403256	0.00108401		0.153558	0.111196	0.0291046	0.00246346
Hspa1l-/--2	251	28	17	0.111554			0.11004		0.0677291			0.312351
Hspa1l-/--3	187	35	21	0.187166					0.112299
Hspa1l-/--4	167	25	15	0.149701					0.0898204
Hspa1l-/--5	234	31	21	0.132479					0.0897436
Heat-Hspa1l+/+-1	221	58	28	0.262443	0.300737	0.0864219			0.126697	0.144766	0.0245529
Heat-Hspa1l+/+-2	171	60	26	0.350877					0.152047
Heat-Hspa1l+/+-3	225	65	35	0.288889					0.155556
Heat-Hspa1l+/+-4	240	110	37	0.458333					0.154167
Heat-Hspa1l+/+-5	242	115	49	0.475207					0.202479
Heat-Hspa1l-/--1	204	71	40	0.348039	0.300538	0.0473928			0.196078	0.161131	0.0298032
Heat-Hspa1l-/--2	198	51	26	0.257576					0.131313
Heat-Hspa1l-/--3	250	74	39	0.296					0.156
Heat-Hspa1l-/--4	226	46	24	0.20354					0.106195
Heat-Hspa1l-/--5	164	44	23	0.268293					0.140244
