# Supplementary material for: The heat shock protein family gene Hspa1l in male mice is dispensable for fertility
Source: PeerJ. 2020 Mar 23;8:e8702. doi: 10.7717/peerj.8702 (PMC7098389; doi:10.7717/peerj.8702)
Supplement: Data S12 [file peerj-08-8702-s015.xlsx]

## Sheet: Sheet1
		Ct	Ct	△Ct	2^△Ct	average	ttest
		hspa5	18s
Hspa1l+/+-1	hspa5	20.8275	7.82754	-13	0.000122074	0.000147292	0.000385492
Hspa1l+/+-1	hspa5	20.7825	8.2815	-12.501	0.00017251		0.343186
Hspa1l+/+-2	hspa5	20.8113	7.74992	-13.0614	0.000116987	0.000144272	0.479647
Hspa1l+/+-2	hspa5	20.7197	8.21066	-12.509	0.000171557
Hspa1l+/+-3	hspa5	20.7975	7.91622	-12.8813	0.00013254	0.00014675
Hspa1l+/+-3	hspa5	20.7926	8.19154	-12.601	0.00016096
Hspa1l+/+-4	hspa5	20.4585	7.77237	-12.6862	0.000151734	0.000151482
Hspa1l+/+-4	hspa5	20.6318	7.94086	-12.691	0.00015123
Hspa1l+/+-5	hspa5	20.5634	7.89869	-12.6648	0.000154003	0.00014081
Hspa1l+/+-5	hspa5	20.7285	7.79262	-12.9359	0.000127616
Heat-Hspa1l+/+-1	hspa5	20.9587	7.88888	-13.0698	0.000116304	0.000118737
Heat-Hspa1l+/+-1	hspa5	20.8578	7.84709	-13.0107	0.00012117
Heat-Hspa1l+/+-2	hspa5	21.0673	7.96305	-13.1042	0.000113564	0.00013001
Heat-Hspa1l+/+-2	hspa5	21.0199	8.28269	-12.7372	0.000146456
Heat-Hspa1l+/+-3	hspa5	20.7554	7.14336	-13.612	7.98698e-05	0.000103569
Heat-Hspa1l+/+-3	hspa5	20.6293	7.68942	-12.9398	0.000127267
Heat-Hspa1l+/+-4	hspa5	20.6628	7.661	-13.0018	0.00012192	0.000123619
Heat-Hspa1l+/+-4	hspa5	20.8123	7.85015	-12.9621	0.000125317
Heat-Hspa1l+/+-5	hspa5	20.738	7.63619	-13.1018	0.000113757	0.000113528
Heat-Hspa1l+/+-5	hspa5	20.7486	7.64104	-13.1076	0.000113299
Hspa1l-/--1	hspa5	20.6383	7.68454	-12.9538	0.000126046	0.000154585	0.000646312
Hspa1l-/--1	hspa5	20.3743	7.95937	-12.4149	0.000183124
Hspa1l-/--2	hspa5	20.4291	7.57977	-12.8494	0.000135504	0.000146219
Hspa1l-/--2	hspa5	20.5411	7.90352	-12.6376	0.000156933
Hspa1l-/--3	hspa5	20.4658	7.30804	-13.1578	0.000109425	0.000145841
Hspa1l-/--3	hspa5	20.3918	7.97005	-12.4217	0.000182256
Hspa1l-/--4	hspa5	20.4258	7.30589	-13.1199	0.000112332	0.000138346
Hspa1l-/--4	hspa5	20.4498	7.8789	-12.5709	0.00016436
Hspa1l-/--5	hspa5	20.3525	7.17958	-13.173	0.000108278	0.00016209
Hspa1l-/--5	hspa5	20.4179	8.24056	-12.1773	0.000215901
Heat-Hspa1l-/--1	hspa5	20.7704	7.78316	-12.9872	0.000123154	0.000132422
Heat-Hspa1l-/--1	hspa5	20.5232	7.73823	-12.785	0.000141691
Heat-Hspa1l-/--2	hspa5	20.6236	7.54522	-13.0783	0.000115618	0.000116763
Heat-Hspa1l-/--2	hspa5	20.6715	7.62142	-13.05	0.000117908
Heat-Hspa1l-/--3	hspa5	20.4661	7.38401	-13.0821	0.000115319	0.000119847
Heat-Hspa1l-/--3	hspa5	20.1141	7.1411	-12.973	0.000124375
Heat-Hspa1l-/--4	hspa5	20.4391	7.29884	-13.1402	0.000110764	0.00012449
Heat-Hspa1l-/--4	hspa5	20.4433	7.62248	-12.8208	0.000138216
Heat-Hspa1l-/--5	hspa5	20.4135	7.39434	-13.0192	0.000120457	0.000122233
Heat-Hspa1l-/--5	hspa5	20.6299	7.65259	-12.9773	0.000124009
		hspa8
Hspa1l+/+-1	hspa8	21.3639	7.82754	-13.5363	8.4171e-05	0.000105813	0.15848
Hspa1l+/+-1	hspa8	21.2192	8.2815	-12.9377	0.000127455		0.285993
Hspa1l+/+-2	hspa8	21.1452	7.74992	-13.3953	9.28146e-05	9.80015e-05	0.862237
Hspa1l+/+-2	hspa8	21.4531	8.21066	-13.2424	0.000103188
Hspa1l+/+-3	hspa8	20.5493	7.91622	-12.6331	0.000157424	0.000103663
Hspa1l+/+-3	hspa8	22.4821	8.19154	-14.2905	4.99029e-05
Hspa1l+/+-4	hspa8	20.7399	7.77237	-12.9676	0.000124845	9.876e-05
Hspa1l+/+-4	hspa8	21.6891	7.94086	-13.7482	7.26745e-05
Hspa1l+/+-5	hspa8	20.5573	7.89869	-12.6586	0.000154661	0.000100781
Hspa1l+/+-5	hspa8	22.1726	7.79262	-14.38	4.69015e-05
Heat-Hspa1l+/+-1	hspa8	21.0762	7.88888	-13.1873	0.000107209	9.64089e-05
Heat-Hspa1l+/+-1	hspa8	21.359	7.84709	-13.5119	8.56091e-05
Heat-Hspa1l+/+-2	hspa8	20.6828	7.96305	-12.7198	0.000148242	0.00010274
Heat-Hspa1l+/+-2	hspa8	22.3754	8.28269	-14.0927	5.7237e-05
Heat-Hspa1l+/+-3	hspa8	21.3597	7.14336	-14.2163	5.25363e-05	7.26162e-05
Heat-Hspa1l+/+-3	hspa8	21.0866	7.68942	-13.3971	9.26961e-05
Heat-Hspa1l+/+-4	hspa8	20.8486	7.661	-13.1876	0.000107187	9.47538e-05
Heat-Hspa1l+/+-4	hspa8	21.4185	7.85015	-13.5684	8.23203e-05
Heat-Hspa1l+/+-5	hspa8	20.6132	7.63619	-12.977	0.000124034	9.81008e-05
Heat-Hspa1l+/+-5	hspa8	21.3993	7.64104	-13.7583	7.21674e-05
Hspa1l-/--1	hspa8	20.8461	7.68454	-13.1616	0.000109135	9.63888e-05	0.0774074
Hspa1l-/--1	hspa8	21.5048	7.95937	-13.5454	8.36426e-05
Hspa1l-/--2	hspa8	20.6751	7.57977	-13.0954	0.000114262	9.36474e-05
Hspa1l-/--2	hspa8	21.6446	7.90352	-13.7411	7.30332e-05
Hspa1l-/--3	hspa8	20.8443	7.30804	-13.5363	8.41748e-05	9.46841e-05
Hspa1l-/--3	hspa8	21.1847	7.97005	-13.2147	0.000105193
Hspa1l-/--4	hspa8	20.6627	7.30589	-13.3568	9.53268e-05	9.62192e-05
Hspa1l-/--4	hspa8	21.2089	7.8789	-13.33	9.71116e-05
Hspa1l-/--5	hspa8	20.9889	7.17958	-13.8093	6.96601e-05	0.000132988
Hspa1l-/--5	hspa8	20.5551	8.24056	-12.3145	0.000196316
Heat-Hspa1l-/--1	hspa8	21.0695	7.78316	-13.2864	0.000100094	9.82595e-05
Heat-Hspa1l-/--1	hspa8	21.0785	7.73823	-13.3402	9.64248e-05
Heat-Hspa1l-/--2	hspa8	20.9951	7.54522	-13.4499	8.93661e-05	9.18723e-05
Heat-Hspa1l-/--2	hspa8	20.9926	7.62142	-13.3712	9.43784e-05
Heat-Hspa1l-/--3	hspa8	20.6336	7.38401	-13.2496	0.000102677	7.71362e-05
Heat-Hspa1l-/--3	hspa8	21.3835	7.1411	-14.2424	5.15955e-05
Heat-Hspa1l-/--4	hspa8	20.9518	7.29884	-13.653	7.76312e-05	8.20896e-05
Heat-Hspa1l-/--4	hspa8	21.1186	7.62248	-13.4961	8.65479e-05
Heat-Hspa1l-/--5	hspa8	20.8054	7.39434	-13.4111	9.1803e-05	7.66043e-05
Heat-Hspa1l-/--5	hspa8	21.6439	7.65259	-13.9913	6.14055e-05
		hspa9
Hspa1l+/+-1	hspa9	22.2325	7.82754	-14.405	4.6096e-05	5.38546e-05	0.97996
Hspa1l+/+-1	hspa9	22.2679	8.2815	-13.9864	6.16131e-05		0.353206
Hspa1l+/+-2	hspa9	22.2246	7.74992	-14.4747	4.39225e-05	5.03001e-05	0.25556
Hspa1l+/+-2	hspa9	22.3175	8.21066	-14.1069	5.66777e-05
Hspa1l+/+-3	hspa9	21.9189	7.91622	-14.0027	6.09204e-05	5.40744e-05
Hspa1l+/+-3	hspa9	22.5615	8.19154	-14.37	4.72284e-05
Hspa1l+/+-4	hspa9	21.9983	7.77237	-14.2259	5.21878e-05	5.25549e-05
Hspa1l+/+-4	hspa9	22.1466	7.94086	-14.2058	5.2922e-05
Hspa1l+/+-5	hspa9	22.0083	7.89869	-14.1096	5.65691e-05	5.07587e-05
Hspa1l+/+-5	hspa9	22.234	7.79262	-14.4414	4.49484e-05
Heat-Hspa1l+/+-1	hspa9	22.1927	7.88888	-14.3039	4.94432e-05	4.99048e-05
Heat-Hspa1l+/+-1	hspa9	22.1243	7.84709	-14.2772	5.03663e-05
Heat-Hspa1l+/+-2	hspa9	22.2712	7.96305	-14.3082	4.92955e-05	5.64821e-05
Heat-Hspa1l+/+-2	hspa9	22.2217	8.28269	-13.9391	6.36687e-05
Heat-Hspa1l+/+-3	hspa9	21.8671	7.14336	-14.7237	3.69592e-05	4.49028e-05
Heat-Hspa1l+/+-3	hspa9	21.8973	7.68942	-14.2078	5.28465e-05
Heat-Hspa1l+/+-4	hspa9	21.7599	7.661	-14.0989	5.69897e-05	5.86143e-05
Heat-Hspa1l+/+-4	hspa9	21.8691	7.85015	-14.0189	6.0239e-05
Heat-Hspa1l+/+-5	hspa9	21.8164	7.63619	-14.1802	5.38692e-05	5.13074e-05
Heat-Hspa1l+/+-5	hspa9	21.9654	7.64104	-14.3244	4.87456e-05
Hspa1l-/--1	hspa9	21.9697	7.68454	-14.2851	5.00896e-05	5.45757e-05	0.0161832
Hspa1l-/--1	hspa9	22.0068	7.95937	-14.0474	5.90618e-05
Hspa1l-/--2	hspa9	21.9119	7.57977	-14.3321	4.8485e-05	5.31136e-05
Hspa1l-/--2	hspa9	21.9835	7.90352	-14.08	5.77422e-05
Hspa1l-/--3	hspa9	21.7724	7.30804	-14.4644	4.42369e-05	5.47554e-05
Hspa1l-/--3	hspa9	21.8732	7.97005	-13.9031	6.5274e-05
Hspa1l-/--4	hspa9	21.749	7.30589	-14.4431	4.48931e-05	5.01152e-05
Hspa1l-/--4	hspa9	22.0203	7.8789	-14.1414	5.53373e-05
Hspa1l-/--5	hspa9	21.8427	7.17958	-14.6632	3.8543e-05	5.88293e-05
Hspa1l-/--5	hspa9	21.8662	8.24056	-13.6257	7.91156e-05
Heat-Hspa1l-/--1	hspa9	22.0397	7.78316	-14.2565	5.10927e-05	5.10946e-05
Heat-Hspa1l-/--1	hspa9	21.9946	7.73823	-14.2564	5.10966e-05
Heat-Hspa1l-/--2	hspa9	21.838	7.54522	-14.2928	4.98233e-05	4.90764e-05
Heat-Hspa1l-/--2	hspa9	21.9582	7.62142	-14.3367	4.83294e-05
Heat-Hspa1l-/--3	hspa9	21.6666	7.38401	-14.2826	5.01786e-05	4.90268e-05
Heat-Hspa1l-/--3	hspa9	21.4915	7.1411	-14.3504	4.7875e-05
Heat-Hspa1l-/--4	hspa9	21.6249	7.29884	-14.326	4.86894e-05	5.05953e-05
Heat-Hspa1l-/--4	hspa9	21.8398	7.62248	-14.2173	5.25012e-05
Heat-Hspa1l-/--5	hspa9	21.7216	7.39434	-14.3272	4.86493e-05	4.92198e-05
Heat-Hspa1l-/--5	hspa9	21.9464	7.65259	-14.2938	4.97903e-05
		hspa12a
Hspa1l+/+-1	hspa12a	31.3661	7.82754	-23.5385	8.20725e-08	7.53377e-08	0.781545
Hspa1l+/+-1	hspa12a	32.0787	8.2815	-23.7972	6.86029e-08		0.0665367
Hspa1l+/+-2	hspa12a	31.918	7.74992	-24.1681	5.3048e-08	6.06513e-08	0.102008
Hspa1l+/+-2	hspa12a	32.0152	8.21066	-23.8045	6.82545e-08
Hspa1l+/+-3	hspa12a	31.1764	7.91622	-23.2601	9.95399e-08	7.74811e-08
Hspa1l+/+-3	hspa12a	32.2965	8.19154	-24.105	5.54224e-08
Hspa1l+/+-4	hspa12a	31.2355	7.77237	-23.4632	8.64744e-08	6.54801e-08
Hspa1l+/+-4	hspa12a	32.3629	7.94086	-24.4221	4.44857e-08
Hspa1l+/+-5	hspa12a	31.3126	7.89869	-23.4139	8.9476e-08	6.81189e-08
Hspa1l+/+-5	hspa12a	32.1427	7.79262	-24.3501	4.67618e-08
Heat-Hspa1l+/+-1	hspa12a	31.7303	7.88888	-23.8414	6.65299e-08	7.04218e-08
Heat-Hspa1l+/+-1	hspa12a	31.5289	7.84709	-23.6818	7.43137e-08
Heat-Hspa1l+/+-2	hspa12a	31.6241	7.96305	-23.6611	7.53882e-08	7.1465e-08
Heat-Hspa1l+/+-2	hspa12a	32.1023	8.28269	-23.8196	6.75419e-08
Heat-Hspa1l+/+-3	hspa12a	31.6834	7.14336	-24.54	4.0993e-08	5.88452e-08
Heat-Hspa1l+/+-3	hspa12a	31.3257	7.68942	-23.6362	7.66975e-08
Heat-Hspa1l+/+-4	hspa12a	31.0752	7.661	-23.4142	8.94598e-08	8.12541e-08
Heat-Hspa1l+/+-4	hspa12a	31.5567	7.85015	-23.7066	7.30483e-08
Heat-Hspa1l+/+-5	hspa12a	31.039	7.63619	-23.4028	9.01669e-08	7.18704e-08
Heat-Hspa1l+/+-5	hspa12a	31.7949	7.64104	-24.1539	5.35739e-08
Hspa1l-/--1	hspa12a	31.791	7.68454	-24.1065	5.53629e-08	6.3586e-08	0.668593
Hspa1l-/--1	hspa12a	31.6906	7.95937	-23.7313	7.1809e-08
Hspa1l-/--2	hspa12a	31.7017	7.57977	-24.1219	5.47744e-08	4.94736e-08
Hspa1l-/--2	hspa12a	32.3358	7.90352	-24.4323	4.41727e-08
Hspa1l-/--3	hspa12a	31.2345	7.30804	-23.9264	6.27225e-08	6.19483e-08
Hspa1l-/--3	hspa12a	31.9326	7.97005	-23.9625	6.11741e-08
Hspa1l-/--4	hspa12a	30.8258	7.30589	-23.5199	8.31382e-08	7.25452e-08
Hspa1l-/--4	hspa12a	31.8232	7.8789	-23.9443	6.19522e-08
Hspa1l-/--5	hspa12a	31.4522	7.17958	-24.2726	4.93418e-08	4.93418e-08
Hspa1l-/--5	hspa12a	30.7967	8.24056	-22.5562	1.62152e-07
Heat-Hspa1l-/--1	hspa12a	31.6912	7.78316	-23.908	6.3528e-08	6.0349e-08
Heat-Hspa1l-/--1	hspa12a	31.7984	7.73823	-24.0602	5.717e-08
Heat-Hspa1l-/--2	hspa12a	31.6025	7.54522	-24.0573	5.72833e-08	5.30745e-08
Heat-Hspa1l-/--2	hspa12a	31.908	7.62142	-24.2866	4.88656e-08
Heat-Hspa1l-/--3	hspa12a	30.7467	7.38401	-23.3627	9.27078e-08	6.68423e-08
Heat-Hspa1l-/--3	hspa12a	31.6817	7.1411	-24.5406	4.09769e-08
Heat-Hspa1l-/--4	hspa12a	31.1762	7.29884	-23.8774	6.48925e-08	6.53978e-08
Heat-Hspa1l-/--4	hspa12a	31.4776	7.62248	-23.8551	6.59032e-08
Heat-Hspa1l-/--5	hspa12a	31.002	7.39434	-23.6076	7.8235e-08	6.24872e-08
Heat-Hspa1l-/--5	hspa12a	32.0034	7.65259	-24.3508	4.67395e-08
		hspa12b
Hspa1l+/+-1	hspa12b	26.6791	7.82754	-18.8516	2.11398e-06	2.94305e-06	0.0393282
Hspa1l+/+-1	hspa12b	26.2977	8.2815	-18.0162	3.77213e-06		0.0122111
Hspa1l+/+-2	hspa12b	26.2821	7.74992	-18.5322	2.63788e-06	3.25682e-06	0.271441
Hspa1l+/+-2	hspa12b	26.1878	8.21066	-17.9771	3.87575e-06
Hspa1l+/+-3	hspa12b	25.9157	7.91622	-17.9995	3.81607e-06	3.693e-06
Hspa1l+/+-3	hspa12b	26.2872	8.19154	-18.0957	3.56993e-06
Hspa1l+/+-4	hspa12b	25.821	7.77237	-18.0486	3.68821e-06	3.63286e-06
Hspa1l+/+-4	hspa12b	26.0335	7.94086	-18.0926	3.57751e-06
Hspa1l+/+-5	hspa12b	25.677	7.89869	-17.7783	4.44819e-06	3.17522e-06
Hspa1l+/+-5	hspa12b	26.7965	7.79262	-19.0039	1.90225e-06
Heat-Hspa1l+/+-1	hspa12b	25.9034	7.88888	-18.0146	3.77642e-06	3.72946e-06
Heat-Hspa1l+/+-1	hspa12b	25.898	7.84709	-18.0509	3.68251e-06
Heat-Hspa1l+/+-2	hspa12b	25.7999	7.96305	-17.8368	4.27148e-06	4.86828e-06
Heat-Hspa1l+/+-2	hspa12b	25.764	8.28269	-17.4813	5.46507e-06
Heat-Hspa1l+/+-3	hspa12b	25.5908	7.14336	-18.4474	2.79754e-06	3.54253e-06
Heat-Hspa1l+/+-3	hspa12b	25.5208	7.68942	-17.8314	4.28752e-06
Heat-Hspa1l+/+-4	hspa12b	25.7176	7.661	-18.0566	3.66782e-06	3.83177e-06
Heat-Hspa1l+/+-4	hspa12b	25.7833	7.85015	-17.9331	3.99571e-06
Heat-Hspa1l+/+-5	hspa12b	25.3613	7.63619	-17.7251	4.61553e-06	4.06393e-06
Heat-Hspa1l+/+-5	hspa12b	25.7602	7.64104	-18.1191	3.51232e-06
Hspa1l-/--1	hspa12b	26.0025	7.68454	-18.318	3.0601e-06	3.3433e-06	0.0420775
Hspa1l-/--1	hspa12b	26.0324	7.95937	-18.073	3.6265e-06
Hspa1l-/--2	hspa12b	25.595	7.57977	-18.0152	3.77476e-06	3.55857e-06
Hspa1l-/--2	hspa12b	26.0942	7.90352	-18.1907	3.34238e-06
Hspa1l-/--3	hspa12b	25.6547	7.30804	-18.3467	2.9998e-06	3.70063e-06
Hspa1l-/--3	hspa12b	25.7636	7.97005	-17.7936	4.40145e-06
Hspa1l-/--4	hspa12b	25.6781	7.30589	-18.3722	2.94722e-06	3.27216e-06
Hspa1l-/--4	hspa12b	25.9636	7.8789	-18.0847	3.5971e-06
Hspa1l-/--5	hspa12b	25.6008	7.17958	-18.4212	2.84879e-06	3.91125e-06
Hspa1l-/--5	hspa12b	25.8578	8.24056	-17.6172	4.97371e-06
Heat-Hspa1l-/--1	hspa12b	25.7143	7.78316	-17.9311	4.00117e-06	3.47321e-06
Heat-Hspa1l-/--1	hspa12b	26.1114	7.73823	-18.3732	2.94524e-06
Heat-Hspa1l-/--2	hspa12b	25.6139	7.54522	-18.0687	3.63741e-06	3.23373e-06
Heat-Hspa1l-/--2	hspa12b	26.0522	7.62142	-18.4307	2.83005e-06
Heat-Hspa1l-/--3	hspa12b	25.5286	7.38401	-18.1446	3.45089e-06	3.11654e-06
Heat-Hspa1l-/--3	hspa12b	25.5964	7.1411	-18.4553	2.78219e-06
Heat-Hspa1l-/--4	hspa12b	25.4361	7.29884	-18.1373	3.46843e-06	3.10231e-06
Heat-Hspa1l-/--4	hspa12b	26.1019	7.62248	-18.4794	2.73619e-06
Heat-Hspa1l-/--5	hspa12b	25.6353	7.39434	-18.241	3.22793e-06	3.2362e-06
Heat-Hspa1l-/--5	hspa12b	25.8862	7.65259	-18.2336	3.24446e-06
		hspa13
Hspa1l+/+-1	hspa13	25.0257	7.82754	-17.1981	6.6503e-06	7.56294e-06	0.757851
Hspa1l+/+-1	hspa13	25.1298	8.2815	-16.8483	8.47558e-06		0.899711
Hspa1l+/+-2	hspa13	24.9393	7.74992	-17.1894	6.69077e-06	8.27975e-06	0.261207
Hspa1l+/+-2	hspa13	24.8394	8.21066	-16.6287	9.86874e-06
Hspa1l+/+-3	hspa13	24.735	7.91622	-16.8188	8.65057e-06	8.16879e-06
Hspa1l+/+-3	hspa13	25.1807	8.19154	-16.9891	7.68701e-06
Hspa1l+/+-4	hspa13	24.7636	7.77237	-16.9912	7.67608e-06	7.772e-06
Hspa1l+/+-4	hspa13	24.8964	7.94086	-16.9556	7.86792e-06
Hspa1l+/+-5	hspa13	24.8504	7.89869	-16.9517	7.88934e-06	7.33188e-06
Hspa1l+/+-5	hspa13	24.9641	7.79262	-17.1715	6.77443e-06
Heat-Hspa1l+/+-1	hspa13	24.2141	7.88888	-16.3252	1.2179e-05	8.0341e-06
Heat-Hspa1l+/+-1	hspa13	25.8192	7.84709	-17.9721	3.88921e-06
Heat-Hspa1l+/+-2	hspa13	24.6462	7.96305	-16.6831	9.50336e-06	8.83853e-06
Heat-Hspa1l+/+-2	hspa13	25.1833	8.28269	-16.9006	8.1737e-06
Heat-Hspa1l+/+-3	hspa13	24.3021	7.14336	-17.1587	6.83445e-06	5.7667e-06
Heat-Hspa1l+/+-3	hspa13	25.3887	7.68942	-17.6992	4.69896e-06
Heat-Hspa1l+/+-4	hspa13	24.1808	7.661	-16.5198	1.06428e-05	7.4213e-06
Heat-Hspa1l+/+-4	hspa13	25.7114	7.85015	-17.8613	4.19975e-06
Heat-Hspa1l+/+-5	hspa13	23.8295	7.63619	-16.1933	1.33453e-05	8.1755e-06
Heat-Hspa1l+/+-5	hspa13	25.9849	7.64104	-18.3439	3.00568e-06
Hspa1l-/--1	hspa13	24.2645	7.68454	-16.5799	1.0208e-05	8.51012e-06	0.133822
Hspa1l-/--1	hspa13	25.1228	7.95937	-17.1634	6.81228e-06
Hspa1l-/--2	hspa13	24.399	7.57977	-16.8193	8.64769e-06	6.94148e-06
Hspa1l-/--2	hspa13	25.4468	7.90352	-17.5433	5.23526e-06
Hspa1l-/--3	hspa13	24.4873	7.30804	-17.1793	6.73771e-06	8.29827e-06
Hspa1l-/--3	hspa13	24.6002	7.97005	-16.6302	9.85883e-06
Hspa1l-/--4	hspa13	24.2515	7.30589	-16.9456	7.92272e-06	8.47338e-06
Hspa1l-/--4	hspa13	24.6367	7.8789	-16.7578	9.02403e-06
Hspa1l-/--5	hspa13	24.0382	7.17958	-16.8586	8.41508e-06	1.02531e-05
Hspa1l-/--5	hspa13	24.5763	8.24056	-16.3357	1.20911e-05
Heat-Hspa1l-/--1	hspa13	24.6685	7.78316	-16.8854	8.26043e-06	7.92932e-06
Heat-Hspa1l-/--1	hspa13	24.7441	7.73823	-17.0059	7.59821e-06
Heat-Hspa1l-/--2	hspa13	24.0504	7.54522	-16.5052	1.07507e-05	7.03858e-06
Heat-Hspa1l-/--2	hspa13	25.819	7.62142	-18.1976	3.32643e-06
Heat-Hspa1l-/--3	hspa13	23.7084	7.38401	-16.3244	1.21864e-05	7.66163e-06
Heat-Hspa1l-/--3	hspa13	25.4234	7.1411	-18.2823	3.13681e-06
Heat-Hspa1l-/--4	hspa13	24.4247	7.29884	-17.1258	6.99221e-06	7.40154e-06
Heat-Hspa1l-/--4	hspa13	24.5886	7.62248	-16.9661	7.81087e-06
Heat-Hspa1l-/--5	hspa13	24.3004	7.39434	-16.9061	8.14246e-06	7.84995e-06
Heat-Hspa1l-/--5	hspa13	24.6663	7.65259	-17.0137	7.55743e-06
